# Supplementary material for: Personalizing the Treatment of Women with Ductal Carcinoma In Situ (DCIS) Using the DCIS Score: A Qualitative Study on Score Use
Source: Curr Oncol. 2024 Feb 10;31(2):975–86. doi: 10.3390/curroncol31020073 (PMC10887948; doi:10.3390/curroncol31020073)
Supplement: Supplementary file 1 [file curroncol-31-00073-s001.zip]

Archive with 1 entries (1 files):
- curroncol-2711960-supplementary.pdf
